# Supplementary material for: Ultrasensitive Ti3C2Tx@Pt-Based Immunochromatography with Catalytic Amplification and a Dual Signal for the Detection of Chloramphenicol in Animal-Derived Foods
Source: Foods. 2024 May 5;13(9):1416. doi: 10.3390/foods13091416 (PMC11083481; doi:10.3390/foods13091416)
Supplement: Supplementary file 1 [file foods-13-01416-s001.zip]

Archive with 1 entries (1 files):
- foods-2986317-supplementary.pdf
